# Supplementary material for: Directed Accumulation of Nitrogen Metabolites through Processing Endows Wuyi Rock Tea with Singular Qualities
Source: Molecules. 2022 May 19;27(10):3264. doi: 10.3390/molecules27103264 (PMC9147623; doi:10.3390/molecules27103264)
Supplement: Supplementary file 1 [file molecules-27-03264-s001.zip]

Archive with 1 entries (1 files):
- molecules-1731409-ESI.pdf
